# Supplementary material for: Morphological and molecular identification of three new bamboo-inhabiting species of Nigrochaete (Auriculariales, Basidiomycota) from China
Source: MycoKeys. 2026 May 15;132:191–214. doi: 10.3897/mycokeys.132.184839 (PMC13197817; doi:10.3897/mycokeys.132.184839)
Supplement: XML Treatment for Nigrochaete ellipsoidea [file mycokeys.132.184839-treatment2.xml]

<!DOCTYPE tp:taxon-treatment
  PUBLIC "-//TaxonX//DTD Taxonomic Treatment Publishing DTD v0 20100105//EN" "tax-treatment-NSO.dtd">
<tp:taxon-treatment xmlns:tp="http://www.plazi.org/taxpub"><tp:treatment-meta><kwd-group><label>Taxon classification</label><kwd>
                <named-content content-type="kingdom">Fungi</named-content>
              </kwd><kwd>
                <named-content content-type="order">Auriculariales</named-content>
              </kwd><kwd>
                <named-content content-type="phylum">Basidiomycota</named-content>
              </kwd></kwd-group><mixed-citation publication-type="journal"><person-group><name><surname>Yuan</surname><given-names>Qi</given-names></name><name><surname>Chen</surname><given-names>Qiong</given-names></name><name><surname>You</surname><given-names>Shichun</given-names></name><name><surname>Liu</surname><given-names>Xiangfu</given-names></name><name><surname>Zhao</surname><given-names>Changlin</given-names></name></person-group><article-title>Morphological and molecular identification of three new bamboo-inhabiting species of <italic><tp:taxon-name><tp:taxon-name-part taxon-name-part-type="genus" reg="Nigrochaete">Nigrochaete</tp:taxon-name-part></tp:taxon-name></italic> (<italic><tp:taxon-name><tp:taxon-name-part taxon-name-part-type="order" reg="Auriculariales">Auriculariales</tp:taxon-name-part></tp:taxon-name></italic>, <italic><tp:taxon-name><tp:taxon-name-part taxon-name-part-type="phylum" reg="Basidiomycota">Basidiomycota</tp:taxon-name-part></tp:taxon-name></italic>) from China</article-title><source>MycoKeys</source><day>15</day><month>05</month><year>2026</year><volume>132</volume><fpage>191</fpage><lpage>214</lpage><pub-id pub-id-type="doi">10.3897/mycokeys.132.184839</pub-id></mixed-citation></tp:treatment-meta><tp:nomenclature><tp:taxon-name><object-id xmlns:xlink="http://www.w3.org/1999/xlink" content-type="arpha" xlink:type="simple">0DD2BBD7-64D5-51ED-A477-059A202401E2</object-id>
                    		<tp:taxon-name-part taxon-name-part-type="genus" reg="Nigrochaete">Nigrochaete</tp:taxon-name-part> <tp:taxon-name-part taxon-name-part-type="species" reg="ellipsoidea">ellipsoidea</tp:taxon-name-part>
                    	
                    		<object-id xmlns:xlink="http://www.w3.org/1999/xlink" content-type="mycobank" xlink:type="simple">861885</object-id>
                    	</tp:taxon-name><tp:taxon-authority>Q. Yuan &amp; C.L. Zhao</tp:taxon-authority><tp:taxon-status xmlns:xlink="http://www.w3.org/1999/xlink" xlink:type="simple">sp. nov.</tp:taxon-status><xref ref-type="fig" rid="F7">Figs 7</xref><xref ref-type="fig" rid="F8">, 8</xref><xref ref-type="fig" rid="F9">, 9</xref></tp:nomenclature><tp:treatment-sec sec-type="Diagnosis"><title>Diagnosis.</title><p>It is characterized by its soft membranaceous basidiomata with slightly odontioid hymenial surface, a monomitic hyphal system with clamped generative hyphae, and ellipsoid to broadly ellipsoid basidiospores measuring 5–6 × 4–4.5 µm.</p><fig id="F7" position="float" orientation="portrait"><object-id xmlns:xlink="http://www.w3.org/1999/xlink" content-type="doi" xlink:type="simple">10.3897/mycokeys.132.184839.figure7</object-id><object-id xmlns:xlink="http://www.w3.org/1999/xlink" content-type="arpha" xlink:type="simple">79A7A4EA-CC0A-5C63-8155-AF06B7E8820F</object-id><label>Figure 7.</label><caption><p>Basidiomata of <italic><tp:taxon-name><tp:taxon-name-part taxon-name-part-type="genus" reg="Nigrochaete">Nigrochaete</tp:taxon-name-part> <tp:taxon-name-part taxon-name-part-type="species" reg="ellipsoidea">ellipsoidea</tp:taxon-name-part></tp:taxon-name></italic> in general and detailed views (CLZhao 45047, holotype).</p></caption><graphic xmlns:xlink="http://www.w3.org/1999/xlink" xlink:href="mycokeys-132-191-g007.jpg" id="oo_1645911.jpg" position="float" orientation="portrait" xlink:type="simple"><uri content-type="original_file" xlink:type="simple">https://binary.pensoft.net/fig/1645911</uri></graphic></fig><fig id="F8" position="float" orientation="portrait"><object-id xmlns:xlink="http://www.w3.org/1999/xlink" content-type="doi" xlink:type="simple">10.3897/mycokeys.132.184839.figure8</object-id><object-id xmlns:xlink="http://www.w3.org/1999/xlink" content-type="arpha" xlink:type="simple">9CA87A9B-4CA5-56F6-B5C2-D813946E676D</object-id><label>Figure 8.</label><caption><p>Microscopic structures of <italic><tp:taxon-name><tp:taxon-name-part taxon-name-part-type="genus" reg="Nigrochaete">Nigrochaete</tp:taxon-name-part> <tp:taxon-name-part taxon-name-part-type="species" reg="ellipsoidea">ellipsoidea</tp:taxon-name-part></tp:taxon-name></italic> (CLZhao 45047, holotype). <bold>A</bold>. Basidiospores; <bold>B</bold>. Basidia and basidioles; <bold>C</bold>. Hyphidia; <bold>D</bold>. Cystidia; <bold>E</bold>. Part of the vertical section of the hymenium. Scale bars: 10 µm (<bold>A–E</bold>).</p></caption><graphic xmlns:xlink="http://www.w3.org/1999/xlink" xlink:href="mycokeys-132-191-g008.jpg" id="oo_1645912.jpg" position="float" orientation="portrait" xlink:type="simple"><uri content-type="original_file" xlink:type="simple">https://binary.pensoft.net/fig/1645912</uri></graphic></fig><fig id="F9" position="float" orientation="portrait"><object-id xmlns:xlink="http://www.w3.org/1999/xlink" content-type="doi" xlink:type="simple">10.3897/mycokeys.132.184839.figure9</object-id><object-id xmlns:xlink="http://www.w3.org/1999/xlink" content-type="arpha" xlink:type="simple">73BC1A1E-5C3B-5F7B-B88B-19DB5FE28029</object-id><label>Figure 9.</label><caption><p>Sections of the hymenium of <italic><tp:taxon-name><tp:taxon-name-part taxon-name-part-type="genus" reg="Nigrochaete">Nigrochaete</tp:taxon-name-part> <tp:taxon-name-part taxon-name-part-type="species" reg="ellipsoidea">ellipsoidea</tp:taxon-name-part></tp:taxon-name></italic> (CLZhao 45047, holotype). <bold>A</bold>. Basidiospores; <bold>B</bold>. Basidia and basidioles; <bold>C</bold>. Cystidia; <bold>D</bold>. Hyphidia. Scale bars: 10 µm (<bold>A–D</bold>); 10 × 100 oil.</p></caption><graphic xmlns:xlink="http://www.w3.org/1999/xlink" xlink:href="mycokeys-132-191-g009.jpg" id="oo_1645913.jpg" position="float" orientation="portrait" xlink:type="simple"><uri content-type="original_file" xlink:type="simple">https://binary.pensoft.net/fig/1645913</uri></graphic></fig></tp:treatment-sec><tp:treatment-sec sec-type="Holotype"><title>Holotype.</title><p>China • Yunnan Province, Dehong, Ruili City, Tongbiguan Provincial Nature Reserve, GPS coordinates <named-content xmlns:xlink="http://www.w3.org/1999/xlink" content-type="dwc:verbatimCoordinates" xlink:type="simple">24°01'N, 97°41'E</named-content>, altitude 1920 m asl., on the dead bamboo, leg. C.L. Zhao, 16 January 2025, CLZhao 45047 (<named-content xmlns:xlink="http://www.w3.org/1999/xlink" content-type="dwc:institutional_code" xlink:title="Southwest Forestry College" xlink:href="https://scientific-collections.gbif.org/institution/22190a72-02b2-458f-9a33-78baa09876b3" xlink:type="simple">SWFC</named-content> F00045047).</p></tp:treatment-sec><tp:treatment-sec sec-type="Etymology"><title>Etymology.</title><p>ellipsoidea (Lat.) refers to the type specimen having ellipsoid basidiospores.</p></tp:treatment-sec><tp:treatment-sec sec-type="Basidiomata"><title>Basidiomata.</title><p>Annual, resupinate, soft membranaceous, thin, closely adnate, without odor or taste when fresh, up to 12 cm long, 2.5 cm wide, and up to 50 µm thick. Hymenial surface odontioid, white when fresh, turning slightly cream upon drying. Sterile margin narrow, white, up to 1 mm.</p></tp:treatment-sec><tp:treatment-sec sec-type="Hyphal system"><title>Hyphal system.</title><p>Monomitic, generative hyphae with clamp connections, colorless, thin-walled, smooth, interwoven, 1.5–2 µm in diameter, <abbrev xmlns:xlink="http://www.w3.org/1999/xlink" xlink:title="both inamyloid and nondextrinoid" xlink:type="simple">IKI–</abbrev>, <abbrev xmlns:xlink="http://www.w3.org/1999/xlink" xlink:title="acyanophilous" xlink:type="simple">CB–</abbrev>, tissues unchanged in <abbrev xmlns:xlink="http://www.w3.org/1999/xlink" xlink:title="5% potassium hydroxide water solution" xlink:type="simple">KOH</abbrev>. <bold><italic>Hymenium</italic></bold>. Cysitidia subclavate, colorless, thin-walled, occasionally sinuous in the basal or middle position, smooth, 12.5–18 × 4–6 µm. Hyphidia arising from generative hyphae, rarely branched, colorless, thin-walled, 1.5–2.5 µm in diameter. Basidia subellipsoid to ovoid, longitudinally septate, two- to four-celled, 13.5–14.5 × 8–9.5 µm. Basidioles dominant, similar to basidia in shape, but slightly smaller. <bold><italic>Basidiospores</italic></bold>. Ellipsoid to broadly ellipsoid, colorless, thin-walled, smooth, <abbrev xmlns:xlink="http://www.w3.org/1999/xlink" xlink:title="both inamyloid and nondextrinoid" xlink:type="simple">IKI–</abbrev>, <abbrev xmlns:xlink="http://www.w3.org/1999/xlink" xlink:title="acyanophilous" xlink:type="simple">CB–</abbrev>, 5–6 × 4–4.5(–5) µm, <italic>L</italic> = 5.39 µm, <italic>W</italic> = 4.29 µm, <italic>Q</italic> = 1.25 (<italic>n</italic> = 30/1).</p></tp:treatment-sec></tp:taxon-treatment>
