# Supplementary material for: Morphological and molecular identification of three new bamboo-inhabiting species of Nigrochaete (Auriculariales, Basidiomycota) from China
Source: MycoKeys. 2026 May 15;132:191–214. doi: 10.3897/mycokeys.132.184839 (PMC13197817; doi:10.3897/mycokeys.132.184839)
Supplement: XML Treatment for Nigrochaete tenuis [file mycokeys.132.184839-treatment3.xml]

<!DOCTYPE tp:taxon-treatment
  PUBLIC "-//TaxonX//DTD Taxonomic Treatment Publishing DTD v0 20100105//EN" "tax-treatment-NSO.dtd">
<tp:taxon-treatment xmlns:tp="http://www.plazi.org/taxpub"><tp:treatment-meta><kwd-group><label>Taxon classification</label><kwd>
                <named-content content-type="kingdom">Fungi</named-content>
              </kwd><kwd>
                <named-content content-type="order">Auriculariales</named-content>
              </kwd><kwd>
                <named-content content-type="phylum">Basidiomycota</named-content>
              </kwd></kwd-group><mixed-citation publication-type="journal"><person-group><name><surname>Yuan</surname><given-names>Qi</given-names></name><name><surname>Chen</surname><given-names>Qiong</given-names></name><name><surname>You</surname><given-names>Shichun</given-names></name><name><surname>Liu</surname><given-names>Xiangfu</given-names></name><name><surname>Zhao</surname><given-names>Changlin</given-names></name></person-group><article-title>Morphological and molecular identification of three new bamboo-inhabiting species of <italic><tp:taxon-name><tp:taxon-name-part taxon-name-part-type="genus" reg="Nigrochaete">Nigrochaete</tp:taxon-name-part></tp:taxon-name></italic> (<italic><tp:taxon-name><tp:taxon-name-part taxon-name-part-type="order" reg="Auriculariales">Auriculariales</tp:taxon-name-part></tp:taxon-name></italic>, <italic><tp:taxon-name><tp:taxon-name-part taxon-name-part-type="phylum" reg="Basidiomycota">Basidiomycota</tp:taxon-name-part></tp:taxon-name></italic>) from China</article-title><source>MycoKeys</source><day>15</day><month>05</month><year>2026</year><volume>132</volume><fpage>191</fpage><lpage>214</lpage><pub-id pub-id-type="doi">10.3897/mycokeys.132.184839</pub-id></mixed-citation></tp:treatment-meta><tp:nomenclature><tp:taxon-name><object-id xmlns:xlink="http://www.w3.org/1999/xlink" content-type="arpha" xlink:type="simple">F0BA6605-D293-5BB8-A426-2AED63B6D542</object-id>
                    		<tp:taxon-name-part taxon-name-part-type="genus" reg="Nigrochaete">Nigrochaete</tp:taxon-name-part> <tp:taxon-name-part taxon-name-part-type="species" reg="tenuis">tenuis</tp:taxon-name-part>
                    	
                    		<object-id xmlns:xlink="http://www.w3.org/1999/xlink" content-type="mycobank" xlink:type="simple">861886</object-id>
                    	</tp:taxon-name><tp:taxon-authority>Q. Yuan &amp; C.L. Zhao, sp. nov .</tp:taxon-authority><xref ref-type="fig" rid="F10">Figs 10</xref><xref ref-type="fig" rid="F11">, 11</xref><xref ref-type="fig" rid="F12">, 12</xref></tp:nomenclature><tp:treatment-sec sec-type="Diagnosis"><title>Diagnosis.</title><p>It is characterized by its hard membranaceous basidiomata with smooth hymenial surface, a monomitic hyphal system with clamped generative hyphae, and broadly ellipsoid to globose basidiospores measuring 6.5–8 × 5.5–6.5 µm.</p><fig id="F10" position="float" orientation="portrait"><object-id xmlns:xlink="http://www.w3.org/1999/xlink" content-type="doi" xlink:type="simple">10.3897/mycokeys.132.184839.figure10</object-id><object-id xmlns:xlink="http://www.w3.org/1999/xlink" content-type="arpha" xlink:type="simple">70192202-231E-5508-A94D-3B16A78E5419</object-id><label>Figure 10.</label><caption><p>Basidiomata of <italic><tp:taxon-name><tp:taxon-name-part taxon-name-part-type="genus" reg="Nigrochaete">Nigrochaete</tp:taxon-name-part> <tp:taxon-name-part taxon-name-part-type="species" reg="tenuis">tenuis</tp:taxon-name-part></tp:taxon-name></italic> (CLZhao 44159, holotype). <bold>A, B</bold>. CLZhao 44159; <bold>C, D</bold>. CLZhao 44987.</p></caption><graphic xmlns:xlink="http://www.w3.org/1999/xlink" xlink:href="mycokeys-132-191-g010.jpg" id="oo_1645914.jpg" position="float" orientation="portrait" xlink:type="simple"><uri content-type="original_file" xlink:type="simple">https://binary.pensoft.net/fig/1645914</uri></graphic></fig><fig id="F11" position="float" orientation="portrait"><object-id xmlns:xlink="http://www.w3.org/1999/xlink" content-type="doi" xlink:type="simple">10.3897/mycokeys.132.184839.figure11</object-id><object-id xmlns:xlink="http://www.w3.org/1999/xlink" content-type="arpha" xlink:type="simple">7191C840-644F-597D-9BA7-83A22856F29D</object-id><label>Figure 11.</label><caption><p>Microscopic structures of <italic><tp:taxon-name><tp:taxon-name-part taxon-name-part-type="genus" reg="Nigrochaete">Nigrochaete</tp:taxon-name-part> <tp:taxon-name-part taxon-name-part-type="species" reg="tenuis">tenuis</tp:taxon-name-part></tp:taxon-name></italic> (CLZhao 44159, holotype). <bold>A</bold>. Basidiospores; <bold>B</bold>. Basidia and basidioles; <bold>C</bold>. Hyphidia; <bold>D</bold>. Cystidia; <bold>E</bold>. Part of the vertical section of the hymenium. Scale bars: 10 µm (<bold>A–E</bold>).</p></caption><graphic xmlns:xlink="http://www.w3.org/1999/xlink" xlink:href="mycokeys-132-191-g011.jpg" id="oo_1645915.jpg" position="float" orientation="portrait" xlink:type="simple"><uri content-type="original_file" xlink:type="simple">https://binary.pensoft.net/fig/1645915</uri></graphic></fig><fig id="F12" position="float" orientation="portrait"><object-id xmlns:xlink="http://www.w3.org/1999/xlink" content-type="doi" xlink:type="simple">10.3897/mycokeys.132.184839.figure12</object-id><object-id xmlns:xlink="http://www.w3.org/1999/xlink" content-type="arpha" xlink:type="simple">A41EBF7E-28E3-5875-B747-5D974C0BBD44</object-id><label>Figure 12.</label><caption><p>Sections of the hymenium of <italic><tp:taxon-name><tp:taxon-name-part taxon-name-part-type="genus" reg="Nigrochaete">Nigrochaete</tp:taxon-name-part> <tp:taxon-name-part taxon-name-part-type="species" reg="tenuis">tenuis</tp:taxon-name-part></tp:taxon-name></italic> (CLZhao 44159, holotype). <bold>A</bold>. Basidiospores; <bold>B</bold>. Basidia and basidioles; <bold>C</bold>. Cystidia; <bold>D</bold>. Hyphidia. Scale bars: 10 µm (<bold>A–D</bold>); 10 × 100 oil.</p></caption><graphic xmlns:xlink="http://www.w3.org/1999/xlink" xlink:href="mycokeys-132-191-g012.jpg" id="oo_1645916.jpg" position="float" orientation="portrait" xlink:type="simple"><uri content-type="original_file" xlink:type="simple">https://binary.pensoft.net/fig/1645916</uri></graphic></fig></tp:treatment-sec><tp:treatment-sec sec-type="Holotype"><title>Holotype.</title><p>China • Yunnan Province, Dehong, Ruili City, Tongbiguan Provincial Nature Reserve, GPS coordinates <named-content xmlns:xlink="http://www.w3.org/1999/xlink" content-type="dwc:verbatimCoordinates" xlink:type="simple">24°05'N, 97°15'E</named-content>, altitude 2150 m asl., on the dead bamboo, leg. C.L. Zhao, 14 January 2025, CLZhao 44159 (<named-content xmlns:xlink="http://www.w3.org/1999/xlink" content-type="dwc:institutional_code" xlink:title="Southwest Forestry College" xlink:href="https://scientific-collections.gbif.org/institution/22190a72-02b2-458f-9a33-78baa09876b3" xlink:type="simple">SWFC</named-content> 00044159).</p></tp:treatment-sec><tp:treatment-sec sec-type="Etymology"><title>Etymology.</title><p>tenuis (Lat.) refers to thin basidiomata of the type specimens.</p></tp:treatment-sec><tp:treatment-sec sec-type="Basidiomata"><title>Basidiomata.</title><p>Annual, resupinate, membranaceous, closely adnate, becoming hard membranaceous upon drying, without odor or taste when fresh, up to 11 cm long, 3 cm wide, and up to 100 µm thick. Hymenial surface smooth, white when fresh and drying. Sterile margin narrow, white, up to 1 mm.</p></tp:treatment-sec><tp:treatment-sec sec-type="Hyphal system"><title>Hyphal system.</title><p>Monomitic, generative hyphae with clamp connections, colorless, thin-walled, smooth, interwoven, 1.5–2 µm in diameter, <abbrev xmlns:xlink="http://www.w3.org/1999/xlink" xlink:title="both inamyloid and nondextrinoid" xlink:type="simple">IKI–</abbrev>, <abbrev xmlns:xlink="http://www.w3.org/1999/xlink" xlink:title="acyanophilous" xlink:type="simple">CB–</abbrev>, tissues unchanged in <abbrev xmlns:xlink="http://www.w3.org/1999/xlink" xlink:title="5% potassium hydroxide water solution" xlink:type="simple">KOH</abbrev>. <bold><italic>Hymenium</italic></bold>. Cysitidia subclavate, colorless, thin-walled, occasionally sinuous in the basal position, smooth, 15.5–17 × 4.5–6 µm. Hyphidia arising from generative hyphae, rarely branched, colorless, thin-walled, 1–3 µm in diameter. Basidia subellipsoid to ovoid, longitudinally septate, two- to four-celled, 12.5–18 × 8.5–10.5 µm. Basidioles dominant, similar to basidia in shape, but slightly smaller. <bold><italic>Basidiospores</italic></bold>. Broadly ellipsoid to globose, colorless, thin-walled, smooth, <abbrev xmlns:xlink="http://www.w3.org/1999/xlink" xlink:title="both inamyloid and nondextrinoid" xlink:type="simple">IKI–</abbrev>, <abbrev xmlns:xlink="http://www.w3.org/1999/xlink" xlink:title="acyanophilous" xlink:type="simple">CB–</abbrev>, 6.5–8(–8.5) × 5.5–6.5 µm, <italic>L</italic> = 7.25 µm, <italic>W</italic> = 6.19 µm, <italic>Q</italic> = 1.17–1.19 (<italic>n</italic> = 60/2).</p></tp:treatment-sec><tp:treatment-sec sec-type="Additional specimen examined (Paratype)"><title>Additional specimen examined (Paratype).</title><p>China • Yunnan Province, Dehong, Ruili City, Tongbiguan Provincial Nature Reserve, GPS coordinates <named-content xmlns:xlink="http://www.w3.org/1999/xlink" content-type="dwc:verbatimCoordinates" xlink:type="simple">24°01'N, 97°41'E</named-content>, altitude 1920 m asl., on the dead bamboo, leg. C.L. Zhao, 16 January 2025, CLZhao 44987 (<named-content xmlns:xlink="http://www.w3.org/1999/xlink" content-type="dwc:institutional_code" xlink:title="Southwest Forestry College" xlink:href="https://scientific-collections.gbif.org/institution/22190a72-02b2-458f-9a33-78baa09876b3" xlink:type="simple">SWFC</named-content> 00044987).</p></tp:treatment-sec></tp:taxon-treatment>
